# Supplementary material for: Synthesis, Molecular Docking Studies and In Silico ADMET Screening of New Heterocycles Linked Thiazole Conjugates as Potent Anti-Hepatic Cancer Agents
Source: Molecules. 2021 Mar 18;26(6):1705. doi: 10.3390/molecules26061705 (PMC8003218; doi:10.3390/molecules26061705)
Supplement: Supplementary file 1 [file molecules-26-01705-s001.zip]

Archive with 1 entries (1 files):
- molecules-1128022-supplementary.pdf
